# Supplementary material for: Effects of Increasing Levels of Palm Kernel Oil in the Feed of Finishing Lambs
Source: Animals (Basel). 2022 Feb 11;12(4):427. doi: 10.3390/ani12040427 (PMC8868089; doi:10.3390/ani12040427)
Supplement: Supplementary file 1 [file animals-12-00427-s001.zip]

Archive with 1 entries (1 files):
- animals-1489729-supplementary.pdf
